# Supplementary material for: Antimicrobials in Orthopedic Infections: Overview of Clinical Perspective and Microbial Resistance
Source: Medicina (Kaunas). 2024 Dec 2;60(12):1988. doi: 10.3390/medicina60121988 (PMC11728363; doi:10.3390/medicina60121988)
Supplement: Supplementary file 1 [file medicina-60-01988-s001.zip]

Archive with 1 entries (1 files):
- medicina-3308741-supplementary.pdf
